# Supplementary material for: Effects of stroboscopic vision training on visuomotor reaction and soccer-specific reactive agility in male collegiate soccer players: a randomized controlled intervention study
Source: Front Physiol. 2026 Jul 20;17:1897512. doi: 10.3389/fphys.2026.1897512 (PMC13429501; doi:10.3389/fphys.2026.1897512)
Supplement: Supplementary file 2 [file Table1.xlsx]

## Sheet: Data
id	group	group_code	age	height_cm	weight_kg	training_years	weekly_training_h	smt_pre	smt_post	smt_change	smt_pct_change	crs_pre	crs_post	crs_change	crs_pct_change	llrt_pre	llrt_post	llrt_change	llrt_pct_change	wbra_pre	wbra_post	wbra_change	wbra_pct_change	obra_pre	obra_post	obra_change	obra_pct_change
N01	Non-stroboscopic	0	20.6	181.6	75.1	7.7	7.8	134.5	136.4	-1.9	-1.4126	738.3	677.9	60.4	8.181	0.554	0.601	-0.047	-8.4838	61.79	62.28	-0.49	-0.793	51.34	50.9	0.44	0.857
N02	Non-stroboscopic	0	20	174	66.8	6.7	7.6	139.8	140.1	-0.3	-0.2146	738.6	717.5	21.1	2.8568	0.624	0.598	0.026	4.1667	62.16	64.79	-2.63	-4.231	52.32	51.74	0.58	1.1086
N03	Non-stroboscopic	0	21.3	186.6	79.5	8.3	9	134.9	136.2	-1.3	-0.9637	735.2	696.9	38.3	5.2095	0.602	0.539	0.063	10.4651	62.9	63.26	-0.36	-0.5723	53.37	52.69	0.68	1.2741
N04	Non-stroboscopic	0	20	179.9	72.7	7.3	7.9	142.6	150	-7.4	-5.1893	733.9	740	-6.1	-0.8312	0.655	0.7	-0.045	-6.8702	62.72	64.99	-2.27	-3.6193	51.55	52.56	-1.01	-1.9593
N05	Non-stroboscopic	0	21	183.1	74.4	7.7	8.5	137.2	129.3	7.9	5.758	740	694.9	45.1	6.0946	0.6	0.512	0.088	14.6667	60.3	58	2.3	3.8143	52.43	50.3	2.13	4.0626
N06	Non-stroboscopic	0	20.4	182.3	76.3	7.5	8.2	138.3	143.6	-5.3	-3.8322	736.2	740	-3.8	-0.5162	0.587	0.549	0.038	6.4736	64.56	64.96	-0.4	-0.6196	51.79	52.08	-0.29	-0.56
N07	Non-stroboscopic	0	18.6	172.2	62.6	6	6.7	137.3	141.4	-4.1	-2.9862	721.7	701.8	19.9	2.7574	0.594	0.563	0.031	5.2189	62.83	60.42	2.41	3.8357	52.89	53.43	-0.54	-1.021
N08	Non-stroboscopic	0	20	178.2	69.8	7.1	7.5	133.1	126	7.1	5.3343	732.2	676.9	55.3	7.5526	0.634	0.622	0.012	1.8927	61.27	59.94	1.33	2.1707	51.93	50.75	1.18	2.2723
N09	Non-stroboscopic	0	19.9	180.1	72.9	7.5	7.7	133.5	138	-4.5	-3.3708	731.8	690.5	41.3	5.6436	0.606	0.559	0.047	7.7558	64.8	59.92	4.88	7.5309	51.99	50.25	1.74	3.3468
N10	Non-stroboscopic	0	19.9	178.8	68.2	6.8	7.4	140.9	135.2	5.7	4.0454	730.5	718.4	12.1	1.6564	0.565	0.526	0.039	6.9027	63.41	64.74	-1.33	-2.0975	52	51.3	0.7	1.3462
N11	Non-stroboscopic	0	21.6	185.9	80.7	8.5	9	130	132.4	-2.4	-1.8462	725.8	724	1.8	0.248	0.596	0.588	0.008	1.3423	61.66	62.77	-1.11	-1.8002	50.97	49.71	1.26	2.472
N12	Non-stroboscopic	0	18.5	168	62.7	6	6	137.4	132	5.4	3.9301	740	740	0	0	0.622	0.572	0.05	8.0386	61.86	62.16	-0.3	-0.485	52.54	52.61	-0.07	-0.1332
N13	Non-stroboscopic	0	21.1	182.3	75.9	8.1	8.8	139.2	119	20.2	14.5115	734.2	724.6	9.6	1.3075	0.568	0.524	0.044	7.7465	64.01	63.6	0.41	0.6405	52.14	51.27	0.87	1.6686
N14	Non-stroboscopic	0	19.4	173.9	66.8	6.6	7.3	143.8	147.8	-4	-2.7816	725.7	697.4	28.3	3.8997	0.583	0.588	-0.005	-0.8576	60.7	60.38	0.32	0.5272	52.97	52.14	0.83	1.5669
N15	Non-stroboscopic	0	19.3	176.2	66.6	6.6	7.5	145.2	130.5	14.7	10.124	733.5	719.6	13.9	1.895	0.645	0.649	-0.004	-0.6202	64.25	64.97	-0.72	-1.1206	51.35	52.36	-1.01	-1.9669
N16	Non-stroboscopic	0	20.7	183.5	76.6	7.8	8.6	147.3	149.5	-2.2	-1.4936	728.3	715.5	12.8	1.7575	0.537	0.501	0.036	6.7039	62.25	60.24	2.01	3.2289	52.76	52.84	-0.08	-0.1516
N17	Non-stroboscopic	0	20.5	183.6	73.5	7.7	8.4	127.6	130.6	-3	-2.3511	729.2	728.3	0.9	0.1234	0.594	0.556	0.038	6.3973	63.43	62.36	1.07	1.6869	50.62	49.97	0.65	1.2841
N18	Non-stroboscopic	0	21.9	193	84.2	8.9	9.6	131.3	143.3	-12	-9.1394	740	740	0	0	0.615	0.675	-0.06	-9.7561	63.33	63.95	-0.62	-0.979	53.85	54.7	-0.85	-1.5785
S01	Stroboscopic	1	21.1	181.8	77.2	7.6	8.7	145	133.7	11.3	7.7931	733.9	728.2	5.7	0.7767	0.563	0.506	0.057	10.1243	61.68	62.51	-0.83	-1.3457	52.32	53.19	-0.87	-1.6628
S02	Stroboscopic	1	21.2	184	78.1	8.2	8.6	136.2	134.3	1.9	1.395	736.1	713	23.1	3.1382	0.63	0.565	0.065	10.3175	64.56	59.56	5	7.7447	52.18	51.16	1.02	1.9548
S03	Stroboscopic	1	19.5	174.6	70.2	7	7.5	126.9	115.5	11.4	8.9835	729	677.3	51.7	7.0919	0.587	0.5	0.087	14.8211	63.55	61.01	2.54	3.9969	51.39	49	2.39	4.6507
S04	Stroboscopic	1	20	175.7	73.4	7.2	7.6	143.8	131.4	12.4	8.6231	740	676.7	63.3	8.5541	0.623	0.61	0.013	2.0867	61.44	61.37	0.07	0.1139	52.44	51.95	0.49	0.9344
S05	Stroboscopic	1	21.5	185.8	81.1	8.5	9.1	147.7	121.1	26.6	18.0095	735.5	695.9	39.6	5.3841	0.619	0.539	0.08	12.9241	62.67	60.79	1.88	2.9998	52.02	50.83	1.19	2.2876
S06	Stroboscopic	1	19.3	172.9	67.7	6.6	7.1	134.9	129.4	5.5	4.0771	726.5	677.7	48.8	6.7171	0.588	0.613	-0.025	-4.2517	63.45	62.96	0.49	0.7723	51.53	50.59	0.94	1.8242
S07	Stroboscopic	1	20.5	179.9	75.2	7.4	8.4	138.8	150	-11.2	-8.0692	731.7	740	-8.3	-1.1343	0.61	0.609	0.001	0.1639	62	62.28	-0.28	-0.4516	51.76	52.6	-0.84	-1.6229
S08	Stroboscopic	1	19.7	175.5	69.8	7	7.2	139.8	132.8	7	5.0072	738.7	675.6	63.1	8.542	0.619	0.582	0.037	5.9774	62.85	60.5	2.35	3.7391	50.64	50.44	0.2	0.3949
S09	Stroboscopic	1	19	171.2	63.8	6	6.9	137.7	123.4	14.3	10.3849	732.4	676.7	55.7	7.6051	0.605	0.523	0.082	13.5537	63.42	58.73	4.69	7.3951	51.86	49.22	2.64	5.0906
S10	Stroboscopic	1	20.7	184.7	77	8.2	8.7	133.4	134.2	-0.8	-0.5997	730	727.8	2.2	0.3014	0.57	0.552	0.018	3.1579	64.26	60.89	3.37	5.2443	53.06	51.2	1.86	3.5055
S11	Stroboscopic	1	20.4	179.7	72.4	7.7	8	137.5	138.4	-0.9	-0.6545	734.8	720.6	14.2	1.9325	0.603	0.559	0.044	7.2968	63.91	63.33	0.58	0.9075	51.01	49.13	1.88	3.6856
S12	Stroboscopic	1	20.4	180	73	7.4	8.4	132.6	115.1	17.5	13.1976	721.7	678.5	43.2	5.9859	0.595	0.508	0.087	14.6218	60.57	58.03	2.54	4.1935	51.27	49.86	1.41	2.7501
S13	Stroboscopic	1	20.3	177.5	71.5	7.5	7.9	141.8	139.9	1.9	1.3399	724.9	706.2	18.7	2.5797	0.555	0.542	0.013	2.3423	62.27	63.18	-0.91	-1.4614	53.42	53.21	0.21	0.3931
S14	Stroboscopic	1	20.5	181.6	78.2	7.6	8.6	130.8	115.1	15.7	12.0031	738.7	701.6	37.1	5.0223	0.592	0.539	0.053	8.9527	60.36	60.16	0.2	0.3313	52.75	52.09	0.66	1.2512
S15	Stroboscopic	1	19.6	175.2	66.8	6.6	7.7	140.6	115.9	24.7	17.5676	727.7	677.5	50.2	6.8984	0.54	0.506	0.034	6.2963	61.13	58	3.13	5.1202	51.85	50	1.85	3.568
S16	Stroboscopic	1	18.2	169.3	62	5.9	6.5	140.3	148.3	-8	-5.7021	740	682.5	57.5	7.7703	0.592	0.512	0.08	13.5135	64.8	62.35	2.45	3.7809	52.94	51.03	1.91	3.6079
S17	Stroboscopic	1	21.3	186.3	79.4	8.3	8.7	130.2	117.4	12.8	9.831	740	675.4	64.6	8.7297	0.642	0.541	0.101	15.7321	62.89	60.16	2.73	4.3409	52.59	50.39	2.2	4.1833
S18	Stroboscopic	1	22	192.3	85.9	9	9.7	137.1	124.3	12.8	9.3363	732.4	705.8	26.6	3.6319	0.662	0.605	0.057	8.6103	62.27	58.98	3.29	5.2834	53.77	52.75	1.02	1.897
